# Supplementary material for: Comparison of the Performance of Different Bile Salts in Enantioselective Separation of Palonosetron Stereoisomers by Micellar Electrokinetic Chromatography
Source: Molecules. 2022 Aug 16;27(16):5233. doi: 10.3390/molecules27165233 (PMC9415088; doi:10.3390/molecules27165233)
Supplement: Supplementary file 1 [file molecules-27-05233-s001.zip]

Archive with 1 entries (1 files):
- molecules-1833440-SM.pdf
